# Supplementary material for: ATRA-induced NEAT1 upregulation promotes autophagy during APL cell granulocytic differentiation
Source: PLoS One. 2024 Dec 23;19(12):e0316109. doi: 10.1371/journal.pone.0316109 (PMC11666005; doi:10.1371/journal.pone.0316109)
Supplement: S1 Table — (XLSX) [file pone.0316109.s004.XLSX]

## Sheet: Sheet1
Table S1.Primers used for RT-qPCR
Primers	Sequence (5'->3')
NEAT1-F	CTTCCTCCCTTTAACTTATCCATTCAC
NEAT1-R	CTCTTCCTCCACCATTACCAACAATAC
NEAT1_2-F	CAGTTAGTTTATCAGTTCTCCCATCCA
NEAT1_2-R	GTTGTTGTCGTCACCTTTCAACTCT
ULK1-F	GGCAAGTTCGAGTTCTCCCG
ULK1-R	CGACCTCCAAATCGTGCTTCT
ATG2A-F	GCTCAGGGTACATGGAGCTG
ATG2A-R	CTCGTGGTCTGTAAGGCTCAC
ATG3-F	ACATGGCAATGGGCTACAGG
ATG3-R	CTGTTTGCACCGCTTATAGCA
ATG5-F	AGAAGCTGTTTCGTCCTGTGG
ATG5-R	AGGTGTTTCCAACATTGGCTC
ATG7-F	ATGATCCCTGTAACTTAGCCCA
ATG7-R	CACGGAAGCAAACAACTTCAAC
GABARAPL1-F	CGCAAGGAGACAGAAGGTGA
GABARAPL1-R	CCTCTATCAAAGCCAATCCAA
GABARAPL2-F	AGGTCTCAGGCTCTCAGATTG
GABARAPL2-R	ACAGGAAGATCGCCTTTTCAGA
ATG9A-F	CCAGAACTACATGGTGGCACT
ATG9A-R	GTCCCCAGAAGAGGATCAGC
ATG10-F	AGACCATCAAAGGACTGTTCTGA
ATG10-R	GGGTAGATGCTCCTAGATGTGAC
ATG12-F	TAGAGCGAACACGAACCATCC
ATG12-R	CACTGCCAAAACACTCATAGAGA
ATG13-F	AGACAGTTCGTGTTGGGACAG
ATG13-R	CTCAAATTGCCTGGTAGACATGA
LC3B-F	AAGGCGCTTACAGCTCAATG
LC3B-R	CTGGGAGGCATAGACCATGT
U6-F	CCTGCTTCGGCAGCACA
U6-R	TGGAACGCTTCACGAA
GAPDH-F	GGAGCGAGATCCCTCCAAAAT
GAPDH-R	GGCTGTTGTCATACTTCTCATGG
TAF15-F	GACCGTCGTGATGTGAGTAGG
TAF15-R	TGATCCTGTCATAGGACCTCTTC
HOXA-AS2-F	AACCCATCTTTGCCTTCTGC
HOXA-AS2-R	CGGAGGAGTTTGGAGTTGG
