# Supplementary material for: ATRA-induced NEAT1 upregulation promotes autophagy during APL cell granulocytic differentiation
Source: PLoS One. 2024 Dec 23;19(12):e0316109. doi: 10.1371/journal.pone.0316109 (PMC11666005; doi:10.1371/journal.pone.0316109)
Supplement: S2 Table — (XLSX) [file pone.0316109.s005.XLSX]

## Sheet: Sheet1
Table S2. ENCORI predicted NEAT1 interacted RNA binding proteins
RBP	geneName	clusterNum	clipExpNum	clipIDnum	pancancerNum
ALYREF	NEAT1	171	7	220	20
CSTF2T	NEAT1	118	7	303	13
DDX54	NEAT1	137	5	369	16
DGCR8	NEAT1	142	7	292	25
DHX9	NEAT1	21	5	25	15
ELAVL1	NEAT1	179	8	255	11
FMR1	NEAT1	111	6	225	27
FUS	NEAT1	211	7	413	15
HNRNPA1	NEAT1	133	8	419	19
HNRNPA2B1	NEAT1	104	6	277	19
HNRNPC	NEAT1	193	10	466	16
HNRNPK	NEAT1	137	5	312	14
HNRNPM	NEAT1	204	8	364	16
IGF2BP1	NEAT1	100	8	214	14
IGF2BP2	NEAT1	170	7	325	14
IGF2BP3	NEAT1	113	10	221	17
METTL3	NEAT1	5	5	6	26
RBFOX2	NEAT1	207	8	399	12
SRSF1	NEAT1	200	12	452	20
TAF15	NEAT1	186	10	440	22
TARDBP	NEAT1	168	7	288	20
U2AF2	NEAT1	250	12	771	21
YTHDC1	NEAT1	56	5	72	28
