# Supplementary material for: ATRA-induced NEAT1 upregulation promotes autophagy during APL cell granulocytic differentiation
Source: PLoS One. 2024 Dec 23;19(12):e0316109. doi: 10.1371/journal.pone.0316109 (PMC11666005; doi:10.1371/journal.pone.0316109)
Supplement: S3 Table — (XLSX) [file pone.0316109.s006.XLSX]

## Sheet: Sheet1
Table S3. ENCORI predicted ATG10 interacted RNA binding proteins
RBP	geneName	clusterNum	clipExpNum	clipIDnum	pancancerNum
DDX54	ATG10	27	5	34	14
DGCR8	ATG10	12	5	14	11
ELAVL1	ATG10	137	5	143	13
HNRNPC	ATG10	45	7	46	22
HNRNPK	ATG10	12	5	14	17
HNRNPM	ATG10	30	8	37	16
IGF2BP2	ATG10	150	7	189	16
LIN28B	ATG10	7	6	11	12
RBFOX2	ATG10	71	6	73	16
TAF15	ATG10	45	5	57	16
TARDBP	ATG10	79	7	87	22
U2AF2	ATG10	181	9	257	15
