# Supplementary material for: ATRA-induced NEAT1 upregulation promotes autophagy during APL cell granulocytic differentiation
Source: PLoS One. 2024 Dec 23;19(12):e0316109. doi: 10.1371/journal.pone.0316109 (PMC11666005; doi:10.1371/journal.pone.0316109)
Supplement: S4 Table — (XLSX) [file pone.0316109.s007.XLSX]

## Sheet: Sheet1
Table S4. ENCORI predicted ATG12 interacted RNA binding proteins
RBP	geneName	clusterNum	clipExpNum	clipIDnum	pancancerNum
CSTF2T	ATG12	21	6	23	22
DDX54	ATG12	15	5	27	22
ELAVL1	ATG12	71	9	121	23
FMR1	ATG12	22	8	29	27
FUS	ATG12	13	5	13	22
HNRNPA1	ATG12	37	8	61	22
HNRNPA2B1	ATG12	26	6	34	26
HNRNPC	ATG12	46	9	89	25
IGF2BP3	ATG12	19	6	26	14
RBFOX2	ATG12	20	7	20	21
SRSF1	ATG12	26	10	43	25
TAF15	ATG12	30	8	40	13
U2AF2	ATG12	70	12	133	18
